# Supplementary material for: Nest Box Bacterial Loads Are Affected by Cavity Use by Secondary Hole Nesters
Source: Animals (Basel). 2023 Sep 21;13(18):2989. doi: 10.3390/ani13182989 (PMC10526079; doi:10.3390/ani13182989)
Supplement: Supplementary file 1 [file animals-13-02989-s001.zip]

Archive with 1 entries (1 files):
- animals-2530581-supplementary.xlsx
