# Supplementary material for: Nest Box Bacterial Loads Are Affected by Cavity Use by Secondary Hole Nesters
Source: Animals (Basel). 2023 Sep 21;13(18):2989. doi: 10.3390/ani13182989 (PMC10526079; doi:10.3390/ani13182989)
Supplement: Supplementary file 1 [file animals-13-02989-s001.zip › animals-2530581-supplementary.xlsx]

## Sheet: Data
Study_site	Previous_season_occupancy	CFU_raw_data	CFU_ln_normalized	interior_entrance
1	1	2000	7.6009	1
1	1	260000	12.4684	1
1	0	2300	7.74066	1
1	0	6000	8.69951	1
1	1	6300	8.7483	1
1	1	17000	9.74097	1
1	1	600	6.39693	1
1	0	2500	7.82405	1
1	1	1000	6.90776	1
1	0	6700	8.80986	1
1	0	4300	8.36637	1
1	0	50000	10.8198	1
1	1	200	5.29832	1
1	0	10500	9.25913	1
1	0	800	6.68461	1
1	1	2200	7.69621	1
1	1	19000	9.85219	1
1	0	8600	9.05952	1
1	1	800	6.68461	1
1	1	1800	7.49554	1
2	0	120000	11.6952	1
2	0	8000	8.9872	1
2	1	400000	12.8992	1
2	0	79000	11.2772	1
2	1	3800000	15.1505	1
2	0	22000	9.9988	1
2	0	23000	10.0432	1
2	1	50000	10.8198	1
2	0	52000	10.859	1
2	1	9500000	16.0668	1
2	0	280000	12.5425	1
2	0	4900000	15.4047	1
2	1	4200000	15.2506	1
2	1	2600000	14.771	1
2	1	5400000	15.5019	1
1	1	2000	7.6009	2
1	1	32000	10.3735	2
1	0	2100	7.64969	2
1	0	1000	6.90776	2
1	1	1000	6.90776	2
1	1	2700	7.90101	2
1	1	6500	8.77956	2
1	0	600	6.39693	2
1	1	4400	8.38936	2
1	0	400	5.99146	2
1	0	900	6.80239	2
1	0	2400	7.78322	2
1	1	360	5.8861	2
1	0	1500	7.31322	2
1	0	1000	6.90776	2
1	1	7000	8.85367	2
1	1	800	6.68461	2
1	0	400	5.99146	2
1	1	200	5.29832	2
1	1	500	6.21461	2
2	0	1000000	13.8155	2
2	0	500000	13.1224	2
2	1	4000000	15.2018	2
2	1	33000	10.4043	2
2	0	640000	13.3692	2
2	1	3800000	15.1505	2
2	0	64000000	17.9744	2
2	0	64000000	17.9744	2
2	1	4900000	15.4047	2
2	0	4600000	15.3416	2
2	1	130000	11.7753	2
2	0	370000	12.8213	2
2	0	4800000	15.3841	2
2	1	950000	13.7642	2
2	1	540000	13.1993	2
2	0	500000	13.1224	2
